# Supplementary material for: To boldly climb: behavioural and cognitive differences in migrating European glass eels
Source: R Soc Open Sci. 2016 Jan 20;3(1):150665. doi: 10.1098/rsos.150665 (PMC4736947; doi:10.1098/rsos.150665)
Supplement: Data_eels [file rsos150665supp1.xlsx]

## Sheet: Feuil1
tubeID	origin	totalclimb	peloton	pltTotNum	test1climbtot	plt1	test2climbtot	plt2	test3climbtot	plt3	test4climbtot	plt4	s1	w1	s2	w2	sgain	wgain	knpre	knpost	bdnf	camk2g	egr1	jun
E48	1C	6	leader	1.5	1	3	2	1	2	1	1	1	75	372	74	415	-1	43	0.958812	1.10401	NA	NA	NA	NA
E38	3C	13	leader	1	2	1	2	1	5	1	4	1	92	709	93	922	1	213	0.932909	1.01992	0.00268661	0.131215	0.00328475	0.0216423
E42	3C	7	leader	1.5	1	3	2	1	2	1	2	1	83	593	83	642	0	49	1.09493	1.09918	0.00143972	0.052193	0.000705044	0.00916277
E43	3C	7	leader	1.75	2	1	3	2	1	2	1	2	71	342	71	349	0	7	1.05573	1.08833	0.0016538	0.0344345	0.000259856	0.0116785
E34	4C	10	leader	1.5	2	2	2	2	3	1	3	1	79	620	75	535	-4	-85	1.34685	1.35174	0.00280069	0.0540336	0.000997082	0.0252076
E41	4C	8	leader	1.75	2	1	2	3	2	1	2	2	83	671	83	709	0	38	1.23895	1.21389	0.00287943	0.0859714	0.000798732	0.00897421
E06	0C	3	follower	2.5	1	3	1	2	1	1	0	4	91	825	84	603	-7	-222	1.1253	0.986004	0.00571908	0.134904	0.00396078	0.0187106
E37	0C	8	follower	2.25	2	2	4	1	2	2	0	4	87	507	89	635	2	128	0.801805	0.83161	0.00398833	0.164938	0.00145981	0.0253829
E09	1C	7	follower	2.5	0	4	4	1	1	2	2	3	94	808	95	939	1	131	0.990528	0.95724	0.00739108	0.137738	0.00377319	0.0392817
E12	1C	3	follower	2.25	1	1	1	1	1	3	0	4	79	539	77	467	-2	-72	1.17089	1.06653	0.00369554	0.185565	0.0078125	0.0287559
E14	1C	3	follower	2.75	1	1	2	2	0	4	0	4	87	744	87	875	0	131	1.17661	1.25041	0.00439476	0.128514	0.00361948	0.0287559
E16	1C	4	follower	2.75	2	1	0	4	1	3	1	3	75	518	78	549	3	31	1.33512	1.19319	0.00151129	0.0665231	0.000108501	0.0157337
E39	1C	7	follower	2	2	1	0	4	1	2	4	1	80	555	82	667	2	112	1.15676	1.19638	0.00238797	0.0390103	0.000396608	0.0167465
E15	3C	5	follower	2.5	1	3	1	2	1	3	2	2	94	1235	96	1131	2	-104	1.51399	1.10753	0.0030861	0.0607909	0.004044	0.0169802
E35	3C	14	follower	2.25	2	2	5	2	4	2	3	3	94	774	95	967	1	193	0.948847	0.985784	0.00497875	0.222211	0.00235509	0.0358968
E40	3C	9	follower	2.25	2	1	1	3	6	1	0	4	94	697	94	721	0	24	0.854453	0.765485	0.00156459	0.060371	0.000357443	0.0166308
E19	4C	5	follower	2.75	0	4	2	3	1	2	2	2	95	680	96	732	1	52	0.805081	0.716812	0.00377319	0.0973956	0.00418662	0.0297699
E44	4C	4	follower	2.5	1	1	0	4	3	3	1	2	79	537	82	628	3	91	1.16654	1.12643	0.00393342	0.118257	0.00252413	0.0303955
E45	4C	9	follower	2	1	2	2	2	4	3	2	1	90	703	90	793	0	90	0.994402	0.994918	0.00263132	0.0551689	0.00149049	0.0248605
E46	4C	5	follower	2.75	2	2	1	3	0	4	2	2	83	488	82	609	-1	121	0.901056	1.09235	0.00178483	0.0908733	0.000886249	0.0115978
E03	0C	3	finisher	3	0	4	0	4	2	1	1	3	73	367	72	344	-1	-23	1.03392	1.01665	0.00224355	0.0559391	0.000676323	0.0125167
E08	0C	2	finisher	3.5	1	3	1	3	0	4	0	4	88	884	86	752	-2	-132	1.34641	1.12342	0.00596195	0.179244	0.00323953	0.0240137
E13	0C	1	finisher	3.5	1	2	0	4	0	4	0	4	71	NA	72	383	1	NA	NA	1.13191	0.00173602	0.0382075	0.000809882	0.00860863
E28	0C	2	finisher	3.75	0	4	2	3	0	4	0	4	77	409	77	464	0	55	0.966718	1.05968	0.003545	0.0940779	0.000553166	0.0167465
E49	0C	4	finisher	3	1	3	1	3	0	4	2	2	73	356	74	341	1	-15	1.00293	0.907147	NA	NA	NA	NA
E51	0C	1	finisher	3.25	1	1	0	4	0	4	0	4	74	307	74	360	0	53	0.827016	0.957692	0.0016653	0.0620683	0.000690534	0.00775854
E52	0C	1	finisher	3.25	1	1	0	4	0	4	0	4	81	480	84	665	3	185	0.960362	1.08738	0.00264962	0.0994421	0.00285954	0.02836
E56	0C	1	finisher	3.75	1	3	0	4	0	4	0	4	78	449	78	463	0	14	1.01714	1.00628	NA	NA	NA	NA
E11	1C	2	finisher	3	0	4	0	4	1	2	1	2	78	361	78	398	0	37	0.817789	0.865011	0.00153239	0.0540336	0.00136205	0.00728932
E33	1C	1	finisher	3.5	1	2	0	4	0	4	0	4	80	555	80	576	0	21	1.15676	1.13591	0.00264962	0.0727958	0.00156459	0.018453
E01	3C	3	finisher	3	1	3	1	2	1	3	0	4	80	352	81	541	1	189	0.733654	1.01719	0.00421574	0.0435857	0.00160858	0.0160643
E05	3C	2	finisher	3.25	1	3	0	4	1	2	0	4	81	516	82	568	1	52	1.03239	1.01881	NA	0.168404	0.00340059	0.0418102
E30	3C	1	finisher	3.5	1	2	0	4	0	4	0	4	71	305	71	324	0	19	0.941511	1.01037	0.00112958	0.0616395	0.000302663	0.0101667
E31	3C	1	finisher	3.75	1	3	0	4	0	4	0	4	90	656	89	919	-1	263	0.92792	1.20354	0.00229069	0.0579118	0.000729907	0.00916277
E32	3C	1	finisher	3.75	1	3	0	4	0	4	0	4	73	357	75	377	2	20	1.00575	0.952536	0.00233883	0.137738	0.000809882	0.0125167
E47	3C	3	finisher	3	2	1	0	4	0	4	1	3	74	342	74	391	0	49	0.921301	1.04016	NA	NA	NA	NA
E50	3C	1	finisher	3.5	1	2	0	4	0	4	0	4	71	438	75	340	4	-98	1.35207	0.859051	0.00356965	0.0847878	0.00270529	0.0209051
E54	3C	1	finisher	3.75	0	4	0	4	0	4	1	3	75	402	76	404	1	2	1.03614	0.970141	0.00296038	0.0463914	0.00333061	0.0231957
E02	4C	3	finisher	3	0	4	1	1	2	3	0	4	80	562	83	638	3	76	1.17135	1.09233	0.00583925	0.108819	0.00159746	0.0177013
E04	4C	2	finisher	3.5	2	2	0	4	0	4	0	4	79	479	78	381	-1	-98	1.04055	0.828063	0.00144973	0.0688691	0.000898621	0.0225614
E10	4C	3	finisher	3	1	3	2	1	0	4	0	4	81	523	80	414	-1	-109	1.04639	0.816433	0.00647906	0.167241	0.00612956	0.0454366
E18	4C	3	finisher	3.5	0	4	1	3	2	3	0	4	85	601	85	693	0	92	1.02607	1.08283	0.00442533	0.076415	0.00734002	0.0287559
E53	4C	1	finisher	3.5	1	2	0	4	0	4	0	4	68	244	70	290	2	46	0.868199	0.954961	0.00205023	0.0351581	0.00119398	0.013697
E55	4C	1	finisher	3.25	1	1	0	4	0	4	0	4	75	362	79	518	4	156	0.933038	1.07208	NA	NA	NA	NA
E20	0C	0	noclimber	4	0	4	0	4	0	4	0	4	71	391	75	340	4	-51	1.20699	0.859051	0.00564035	0.11908	0.00191293	0.0445016
E26	1C	0	noclimber	4	0	4	0	4	0	4	0	4	68	271	67	205	-1	-66	0.964271	0.7987	0.00155378	0.0842021	0.0017481	0.0179484
E23	3C	0	noclimber	4	0	4	0	4	0	4	0	4	79	355	80	454	1	99	0.771179	0.895316	0.00158643	0.0268302	0.000455583	0.0108964
E07	4C	0	noclimber	4	0	4	0	4	0	4	0	4	74	272	73	282	-1	10	0.732731	0.790424	0.00604518	0.126745	0.00156459	0.0463914
E25	4C	0	noclimber	4	0	4	0	4	0	4	0	4	75	335	77	433	2	98	0.863447	0.988879	0.00312918	0.0334929	0.000639841	0.0106722
